# Supplementary material for: A protease-activatable luminescent biosensor and reporter cell line for authentic SARS-CoV-2 infection
Source: PLoS Pathog. 2022 Feb 10;18(2):e1010265. doi: 10.1371/journal.ppat.1010265 (PMC8865646; doi:10.1371/journal.ppat.1010265)
Supplement: S1 File — (XLSX) [file ppat.1010265.s013.xlsx]

## Sheet: Figure 1
	A)						F)						G)
		Condition	GFP / mCherry					Condition	GFP / mCherry					Condition	GFP / mCherry
		WT3c	0.0648025	0.0638864	0.0657951			Opt3c	0.0752613	0.0746322	0.0760421			Opt3c	0.0834656	0.082435	0.0845746
		WT3c + MPro	1.72825	1.70092	1.70587			Opt3c + TEV	0.0837032	0.0844327	0.0834518			Opt3c + MPro	1.64432	1.73849	1.68876
		Opt3c	0.0645743	0.0611814	0.0637865			Opt3c + PLPro	0.124696	0.129199	0.127013			Opt3c non-cleavable	0.0442241	0.0364274	0.0484268
		Opt3c + MPro	1.68431	1.70287	1.72685			Opt3c + MPro	1.64314	1.79283	1.68205			Opt3c non-cleavable + MPro	0.0499771	0.0550739	0.0524579
		PLP1	0.112642	0.112066	0.115436			PLP2	0.133249	0.136874	0.13799			PLP2	0.150282	0.145876	0.152142
		PLP1 + PLPro	0.224785	0.222889	0.230453			PLP2 + TEV	0.140284	0.140871	0.140255			PLP2 + PLPro	1.86137	1.77548	1.84568
		PLP2	0.14246	0.141717	0.142722			PLP2 + PLPro	1.72823	1.70777	1.70187			PLP2 non-cleavable	0.161132	0.165076	0.168657
		PLP2 + PLPro	1.8218	1.83512	1.82422			PLP2 + MPro	0.173628	0.175806	0.178997			PLP2 non-cleavable + PLPro	0.21367	0.2187	0.213892
		PLP3	0.0997213	0.101533	0.105479			TEV sensor	0.0612297	0.0586127	0.0567931
		PLP3 + PLPro	0.595663	0.593814	0.597217			TEV sensor + TEV	1.47604	1.46047	1.47955
								TEV sensor + PLPro	0.0768498	0.0785873	0.0789848
								TEV sensor + MPro	0.0645969	0.0659449	0.0615478
																																0.11
																																0.1
																																0.12
																																0.21
																																1.02
																																1.53
																																1.92
																																2.35

## Sheet: Figure 2
	B)
		Cell / syncytia	GFP / mCherry
			Opt3c		Opt3c non-cleavable		PLP2		PLP2 non-cleavable
			Spike negative	Spike positive	Spike negative	Spike positive	Spike negative	Spike positive	Spike negative	Spike positive
		1	0.372743	1.23885	0.370041	0.253018	0.42731	2.7045	0.709861	0.357114
		2	0.490127	1.13049	0.264586	0.183734	0.257472	1.93594	0.327669	0.393069
		3	0.568132	2.74635	0.286227	0.242272	0.294646	2.32455	0.0888154	0.485424
		4	0.617412	0.511897	0.162851	0.21364	0.509181	2.82444	0.176172	1.08212
		5	1.46688	0.595134	0.102125	0.297618	0.386745	1.40861	0.300932	0.623257
		6	0.353562	2.10676	0.121369	0.187825	0.992756	1.11982	1.39253	0.266455
		7	0.202684	1.28276	0.0887295	0.280273	0.270411	1.69185	0.497348	0.454132
		8	0.246055	1.95655	0.300457	0.118996	1.11383	1.7402	0.552612	0.245065
		9	0.336231	2.41086	0.503635	0.103603	0.506479	0.798373	0.258486	1.64743
		10	0.275731	1.48573	0.601277	0.0814491	0.357897	0.713514	1.09932	0.709861
		11	0.505031	0.94848	0.105795	0.170107	0.116747	2.27039	0.357987	0.329628																						0.11
		12	0.346672	2.01997	0.578642	0.666906	0.758879	1.7291	0.78568	0.321391																						0.1
		13	0.113605	2.16958	0.156976	0.236889	0.568765	1.5624	0.259717	0.383741																						0.12
		14	0.816085	0.815508	0.308973	0.10868	1.24288	1.22114	0.867844	1.12569																						0.21
		15	0.522055	2.72816	0.198357	0.287597	0.224978	1.66873	0.56877	0.802055																						1.02
																																1.53
																																1.92
																																2.35

## Sheet: Figure 3
	A)						B)						D)						E)										F)									G)
		Condition	Firefly / Renilla					Condition	Firefly / Renilla					µL of virus	Firefly / Renilla					Spike Staining		Firefly / Renilla								log [compound, molar]	Remdesivir			GC376					log [compound, molar]	Favipiravir			Lopinavir
		30F-Opt3c	0.3	0.3	0.3			30F-Opt3c mock-infected	0.39	0.34	0.33			0	0.28	0.26	0.27			Mean	SD	Exp 1			Exp 2						Firefly / Renilla (as % DMSO)			Firefly / Renilla (as % DMSO)						Firefly / Renilla (as % DMSO)			Firefly / Renilla (as % DMSO)
		30F-Opt3c non-cleavable	0.2	0.2	0.2			30F-Opt3c non-cleavable mock-infected	0.24	0.24	0.24			1.5625	1.1	0.95	1			1.60848	0.412325	0.246901	0.240733	0.195365	0.28	0.26	0.27			-5.30103	7.09	8.89	6.87	10.47	9.64	8.37			-4.30103	144.56	119.26	131.76
		30F-Opt3c + MPro	37.5	39.3	41.8			30F-Opt3c SARS-CoV-2	2.25	2.04	2.48			3.125	1.91	1.84	1.62			9.23611	0.140765	0.983928	1.30627	0.698734	1.1	0.95	1			-6.30103	9.74	8.73	9.19	10.96	12.68	10.37			-5.30103	100.07	109.96	118.84	75.46	100.54	81.34
		30F-Opt3c non-cleavable + MPro	0.3	0.3	0.3			30F-Opt3c non-cleavable SARS-CoV-2	0.39	0.35	0.34			6.25	2.49	3.11	2.68			15.3948	0.999462	1.94373	2.16844	2.33731	1.91	1.84	1.62			-7.30103	46.07	55.61	42.68	79.69	92.45	70.28			-6.30103	93.48	102.39	87.87	95.97	89.24	88.81
		30F-PLP2	0.2	0.2	0.2			30F-PLP2 mock-infected	0.18	0.16	0.17			12.5	4.52	3.95	4.27			26.7769	1.54248	3.41894	3.52388	3.39661	2.49	3.11	2.68			-8.30103	86.68	108.09	59.9	79.95	106.86	89.65			-7.30103	95.39	98.53	93.58	89.12	101.37	69.78
		30F-PLP2 non-cleavable	0.1	0.1	0.1			30F-PLP2 non-cleavable mock-infected	0.13	0.12	0.13			25	6.25	5.65	5.55			35.4704	1.48312	5.71559	5.69971	5.62864	4.52	3.95	4.27			-9.30103	96.53	116.56	85.56	82.3	106.56	93.45			-8.30103				87.01	112.56	82.1
		30F-PLP2 + PLPro	12.7	11.6	13.7			30F-PLP2 SARS-CoV-2	6.23	4.38	4.82			50	7.37	7.5	7.29			42.6605	2.35636	8.2003	8.0646	7.93317	6.25	5.65	5.55			-10.301	92.68	110.3	95.43	91.75	108.71	87.84
		30F-PLP2 non-cleavable + PLPro	0.3	0.3	0.3			30F-PLP2 non-cleavable SARS-CoV-2	0.28	0.24	0.22			100	8.96	8.4	8.81			49.7149	3.81894	7.67624	10.1774	10.139	7.37	7.5	7.29			-11.301	95.12	110.9	83.35	90.27	109.46	68.5
																				54.4284	0.422231	10.1911	7.74826	8.80146	8.96	8.4	8.81

## Sheet: Figure 4
	A)						C)												D)									E)
		Condition	Firefly / Renilla					µL of virus	Firefly / Renilla (fold-change with/without infection)											log [compound, molar]	384-wells			96-wells					µL of virus	Firefly / Renilla
		Mock-infected	0.041	0.041	0.038				B7			G7			Bulk population						Firefly (% max)			Firefly (% max)						B			B.1.1.7			B.1.617.2
		SARS-CoV-2	0.776	0.748	0.74			0.1	5.05086	5.39255	5.54876	10.0474	11.9509	13.2227	1.95711	2.22859	2.11715			-4.30103	0.633152	-0.395392	-0.237761						0.1	0.0226	0.0251	0.0233	0.00692	0.00578	0.00724	0.009118	0.015739	0.021902
								1	33.5618	47.0296	50.9909	106.865	132.464	149.924	11.0219	14.5168	11.3477			-5.30103	1.53559	0.428232	0.723791	-1.04645	0.862597	0.18385			1	0.202	0.137	0.14	0.0313	0.0286	0.0278	0.101838	0.081946	0.071279
								10	103.034	103.814	99.2695	202.269	208.524	251.965	32.5015	36.9665	33.2868			-6.30103	2.71389	1.79568	2.33951	6.11877	3.09895	5.98253			10	0.413	0.398	0.426	0.214	0.216	0.214	0.503105	0.498676	0.548865
																				-7.30103	68.2688	52.3165	65.9004	55.3611	64.7596	62.9934
																				-8.30103	85.9078	88.619	65.2147	80.2897	98.3129	65.8449								Mock-infected		0.00442925	0.00484112	0.00396243
																				-9.30103	95.6139	110.652	93.7342	86.6141	102.024	95.7731
																				-10.301	83.5039	124.106	89.6436	89.564	97.0248	96.2487
																				-11.301				91.0775	102.056	106.867

## Sheet: Figure 5
	A)																																				B)					C)					D)
		Vaccinee 1, day 21 after 1st dose							Vaccinee 2, day 21 after 1st dose							Vaccinee 3, day 21 after 1st dose							Vaccinee 4, day 21 after 1st dose							Vaccinee 5, day 21 after 1st dose								Sample	NT50				Vaccinee	NT50				Vaccinee	Viral lineage
		log (serum dilution)	FFluc/Rluc ratio			Plaque number			log (serum dilution)	FFluc/Rluc ratio			Plaque number			log (serum dilution)	FFluc/Rluc ratio			Plaque number			log (serum dilution)	FFluc/Rluc ratio			Plaque number			log (serum dilution)	FFluc/Rluc ratio			Plaque number					B7 clone	PNRT				1st dose, day 21	2nd dose, day 21				B
		1	0.46	0.5	0.47	5	8		1	0.07	0.05	0.06	0	0		1	0.051	0.056	0.049	2	1		1	0.322	0.325	0.323	8	5		1	1.64	1.7	1.95	12	9			Vaccinee 1 V1D21	44	20			1	44	997			1	997
		1.47712	0.99	1.14	1.13	16	13		1.47712	0.06	0.08	0.05	0	0		1.47712	0.108	0.107	0.09	9	5		1.47712	0.308	0.304	0.293	10	15		1.47712	2.09	1.98	1.75	18	11			Vaccinee 2 V1D21	5037	4293			2	5037	1769			2	1769
		1.95424	1.49	1.8	1.62	13	10		1.95424	0.05	0.05	0.05	0	0		1.95424	0.142	0.135	0.121	12	9		1.95424	0.299	0.27	0.261	17	18		1.95424	1.61	1.69	2.04	14	14			Vaccinee 3 V1D21	215	60			3	215	667			3	667
		2.43136	1.77	2.54	1.97	20	20		2.43136	0.07	0.06	0.05	0	0		2.43136	0.296	0.253	0.208	20	16		2.43136	0.266	0.315	0.38	17	14		2.43136	1.48	1.75	1.82	19	20			Vaccinee 4 V1D21	4	19			4	4	2592			4	2592
		2.90849	1.7	2.69	2.21	18	20		2.90849	0.14	0.16	0.14	2	0		2.90849	0.322	0.302	0.291	20	18		2.90849	0.342	0.351	0.421	16	19		2.90849	1.63	1.89	1.96	23	16			Vaccinee 5 V1D21	4	4			5	4	1432			5	1432
		3.38561	1.73	3.46	2.54	16	20		3.38561	1	1.05	0.98	7	2		3.38561	0.369	0.359	0.374	16	19		3.38561	0.531	0.48	0.464	19	23		3.38561	1.6	1.62	1.61	23	18			Vaccinee 1 V2D21	997	1502
		3.86273	1.88	3.34	2.67	19	20		3.86273	2.11	2.26	2.36	14	13		3.86273	0.383	0.391	0.394	18	20		3.86273	0.413	0.504	0.562	22	16		3.86273	1.75	1.76	1.92	19	18			Vaccinee 2 V2D21	1769	2951
		4.33985	1.7	2.77	2.23	19	22		4.33985	2.68	2.83	3.76	19	16		4.33985	0.391	0.397	0.396	22	19		4.33985	0.433	0.443	0.44	20	23		4.33985	2.15	2.16	2.1	20	19			Vaccinee 3 V2D21	667	768
																																						Vaccinee 4 V2D21	2592	2236
		Vaccinee 1, day 21 after 2nd dose							Vaccinee 2, day 21 after 2nd dose							Vaccinee 3, day 21 after 2nd dose							Vaccinee 4, day 21 after 2nd dose							Vaccinee 5, day 21 after 2nd dose								Vaccinee 5 V2D21	1432	1035
		log (serum dilution)	FFluc/Rluc ratio			Plaque number			log (serum dilution)	FFluc/Rluc ratio			Plaque number			log (serum dilution)	FFluc/Rluc ratio			Plaque number			log (serum dilution)	FFluc/Rluc ratio			Plaque number			log (serum dilution)	FFluc/Rluc ratio			Plaque number
		1	0.11	0.11	0.12	0	0		1	0.1	0.12	0.1	0	0		1	0.1	0.1	0.1	0	0		1	0.11	0.12	0.1	0	0		1	0.11	0.11	0.11	0	0
		1.47712	0.11	0.12	0.11	0	0		1.47712	0.1	0.11	0.1	0	0		1.47712	0.1	0.11	0.1	0	0		1.47712	0.1	0.11	0.1	0	0		1.47712	0.1	0.1	0.09	0	0
		1.95424	0.11	0.12	0.13	0	0		1.95424	0.11	0.13	0.1	0	0		1.95424	0.12	0.14	0.13	1	1		1.95424	0.1	0.1	0.1	0	0		1.95424	0.1	0.12	0.09	0	0
		2.43136	0.12	0.16	0.14	0	1		2.43136	0.12	0.12	0.11	0	0		2.43136	0.67	0.65	0.67	1	2		2.43136	0.1	0.12	0.1	0	0		2.43136	0.22	0.21	0.2	0	0
		2.90849	0.56	0.92	0.65	5	5		2.90849	0.52	0.5	0.49	2	3		2.90849	1.68	1.56	1.51	14	9		2.90849	0.32	0.31	0.27	2	2		2.90849	1.01	1.02	1.01	6	4
		3.38561	1.39	2.15	1.67	13	16		3.38561	1.43	1.44	1.72	8	8		3.38561	2.17	2.13	2.11	20	13		3.38561	1.33	1.32	1.29	8	8		3.38561	1.54	1.53	1.54	20	16
		3.86273	1.76	1.96	0.18	19	14		3.86273	1.99	2.23	2.55	20	18		3.86273	2.41	2.46	2.47	23	20		3.86273	2.22	2.14	2.05	14	17		3.86273	1.89	1.92	2.07	16	17
		4.33985	1.8	2.04	1.92	19	23		4.33985	2.09	2.35	2.61	21	20		4.33985	2.72	2.68	2.77	20	19		4.33985	2.78	2.68	2.32	12	17		4.33985	2.45	2.35	2.31	19	22
[truncated: 2 more columns]
